# Supplementary material for: Venetoclax with Hypomethylating Agents in Newly Diagnosed Acute Myeloid Leukemia: A Systematic Review and Meta-Analysis of Survival Data from Real-World Studies
Source: Cancers (Basel). 2023 Sep 18;15(18):4618. doi: 10.3390/cancers15184618 (PMC10526951; doi:10.3390/cancers15184618)
Supplement: Supplementary file 1 [file cancers-15-04618-s001.zip]

Archive with 1 entries (1 files):
- cancers-2581443-supplementary.pdf
